# Supplementary material for: Synthesis, Pharmacological Evaluation, and Computational Studies of Cyclic Opioid Peptidomimetics Containing β3-Lysine
Source: Molecules. 2021 Dec 28;27(1):151. doi: 10.3390/molecules27010151 (PMC8747000; doi:10.3390/molecules27010151)
Supplement: Supplementary file 1 [file molecules-27-00151-s001.zip]

Archive with 1 entries (1 files):
- molecules-1485541-supplementary.pdf
